# Supplementary material for: Phosphorus Fertilization and Chemical Root Pruning: Effects on Root Traits During the Nursery Stage in Two Mediterranean Species from Central Chile
Source: Plants (Basel). 2025 Jan 12;14(2):195. doi: 10.3390/plants14020195 (PMC11768390; doi:10.3390/plants14020195)
Supplement: Supplementary file 1 [file plants-14-00195-s001.zip]

Archive with 1 entries (1 files):
- plants-3387240-supplementary.pdf
